# Supplementary material for: Complexity in Genetic Epilepsies: A Comprehensive Review
Source: Int J Mol Sci. 2023 Sep 27;24(19):14606. doi: 10.3390/ijms241914606 (PMC10572646; doi:10.3390/ijms241914606)
Supplement: Supplementary file 1 [file ijms-24-14606-s001.zip]

Archive with 3 entries (2 files):
- ijms-2554875-supplementary/
- ijms-2554875-supplementary/Supplemental Table S1.xlsx
- ijms-2554875-supplementary/Supplemental Table S2.xlsx
