# Supplementary material for: Complexity in Genetic Epilepsies: A Comprehensive Review
Source: Int J Mol Sci. 2023 Sep 27;24(19):14606. doi: 10.3390/ijms241914606 (PMC10572646; doi:10.3390/ijms241914606)
Supplement: Supplementary file 1 [file ijms-24-14606-s001.zip › ijms-2554875-supplementary/Supplemental Table S1.xlsx]

## Sheet: Supplemental Table S1
Table S1. Gene content of Ontario Epilepsy Genetic Testing Program (OEGTP) targeted NGS panels offered at London Health Sciences Center (LHSC).
Subpanel	Genes Included and Transcript(s) Reported
Focal Epilepsy (14 genes)	CHRNA2(NM_000742.3), CHRNA4(NM_000744.6), CHRNB2(NM_000748.2), CPA6(NM_020361.4), DEPDC5(NM_001242896.1), GRIN2A(NM_000833.3), KCNT1(NM_020822.2), LGI1(NM_005097.2), NPRL2(NM_006545.4), NPRL3(NM_001077350.2), PRRT2(NM_145239.2), SCN1A(NM_001165963.1), SCN1B(NM_199037.3), SCN1B(NM_001037.4), SLC2A1(NM_006516.2)
Progressive Myoclonic (20 genes)	ASAH1(NM_004315.4), CLN3(NM_001042432.1), CLN5(NM_006493.2), CLN6(NM_017882.2), CLN8(NM_018941.3), CSTB(NM_000100.3), CTSD(NM_001909.4), EPM2A(NM_005670.3), GOSR2(NM_004287.3), KCNC1(NM_001112741.1), KCTD7(CLN14)(NM_153033.4), LMNB2(NM_032737.3), MFSD8(NM_152778.2), NEU1(NM_000434.3), NHLRC1(NM_198586.2), PPT1(NM_000310.3), PRICKLE1(NM_153026.2), SCARB2(NM_005506.3), SGCE(NM_001099401.1), TPP1(NM…
Actionable (22 genes)	ALDH7A1(NM_001182.4), AMT(NM_000481.3), ATP7A(NM_000052.5), CAD(NM_004341.3), FOLR1(NM_016725.2), GAMT(NM_138924.2andNM_000156.5), GLDC(NM_000170.2), KCNQ2(NM_172107.2), KCNT1(NM_020822.2), MOCS1(NM_005943.5), PHGDH(NM_006623.3), PNPO(NM_018129.3), POLG(NM_002693.2), PROSC(PLPBP)(NM_007198.3), PSAT1(NM_058179.3), PSPH(NM_004577.3), SCN1A(NM_001165963.1), SLC2A1(NM_006516.2), SLC6A8(NM_005629.3), …
Brain Malformation (44 genes)	ACTB(NM_001101.3), ACTG1(NM_001199954.1), AKT3(NM_005465.4), ARFGEF2(NM_006420.2), ARX(NM_139058.2), ASNS(NM_001673.4), ATP6V0A2(NM_012463.3), B3GALNT2(NM_152490.3), B3GNT1(B4GAT1)(NM_006876.2), DCX(NM_000555.3), DYNC1H1(NM_001376.4), FKRP(NM_001039885.2), FKTN(NM_001079802.1), FLNA(NM_001456.3), GMPPB(NM_013334.3), GPR56(ADGRG1)(NM_001145771.1), GPSM2(NM_013296.4), GTDC2(POMGNT2)(NM_032806.5), K…
Childhood-onset (45 genes)	ADSL(NM_000026.2), ARX(NM_139058.2), ATP1A3(NM_152296.4), ATRX(NM_000489.3), CDKL5(NM_003159.2), CHD2(NM_001271.3), CNTNAP2(NM_014141.5), DEPDC5(NM_001242896.1), DNAJC5(CLN4B)(NM_025219.2), DYRK1A(NM_001396.3), EHMT1(NM_024757.4), FOXG1(NM_005249.4), GABRG2(NM_198903.2), GRIN2A(NM_000833.3), KANSL1(NM_001193466.1), KCNJ10(NM_002241.4), KCNMA1(NM_001161352.1&NM_001014797.2), KCNQ3(NM_004519.3), KD…
Early Infantile (51 genes)	AP3B2(NM_001278512.1), ARHGEF9(NM_015185.2), ARHGEF9(NM_001173479.1), ARV1(NM_022786.1), ARX(NM_139058.2), CACNA1A(NM_023035.2), CAD(NM_004341.3), CDKL5(NM_003159.2), CHD2(NM_001271.3), DENND5A(NM_015213.3), DNM1(NM_004408.2), DOCK7(NM_001271999.1), EEF1A2(NM_001958.3), FGF12(NM_021032.4), FRRS1L(NM_014334.2), GABRA1(NM_000806.5), GABRB3(NM_000814.5), GNAO1(NM_020988.2), GRIN2A(NM_000833.3), GRIN…
Comprehensive Epilepsy (167 genes)	ACTB(NM_001101.3), ACTG1(NM_001199954.1), ADSL(NM_000026.2), AKT3(NM_005465.4), ALDH7A1(NM_001182.4), AMT(NM_000481.3), AP3B2(NM_001278512.1), ARFGEF2(NM_006420.2), ARHGEF9(NM_015185.2), ARHGEF9(NM_001173479.1), ARV1(NM_022786.1), ARX(NM_139058.2), ASAH1(NM_004315.4), ASNS(NM_001673.4), ATP1A3(NM_152296.4), ATP6V0A2(NM_012463.3), ATP7A(NM_000052.5), ATRX(NM_000489.3), B3GALNT2(NM_152490.3), B3GNT…
