# Supplementary material for: Complexity in Genetic Epilepsies: A Comprehensive Review
Source: Int J Mol Sci. 2023 Sep 27;24(19):14606. doi: 10.3390/ijms241914606 (PMC10572646; doi:10.3390/ijms241914606)
Supplement: Supplementary file 1 [file ijms-24-14606-s001.zip › ijms-2554875-supplementary/Supplemental Table S2.xlsx]

## Sheet: Supplementary Table S2
		Gene Included on OEGTP Subpanel
Gene	Function of Encoded Protein from OMIM	Focal Epilepsy	Progressive Myoclonic	Actionable	Brain Malformation	Childhood-onset	Early Infantile	Disorder	OMIM#	Inheritance
ACTB	Actins, which are a family of highly conserved cytoskeletal proteins that play fundamental roles in nearly all aspects of eukaryotic cell biology [101]				x			?Dystonia, juvenile-onset Baraitser-Winter syndrome 1	607371 243310	AD AD
ACTG1					x			Baraitser-Winter syndrome 2	614583	AD
ADSL	An enzyme, adenylosuccinate lyase involved in 2 pathways of purine nucleotide metabolism [102]					x		Adenylosuccinase deficiency	103050	AR
AKT3	Members of the AKT protein family, such as AKT3, are implicated in numerous biologic processes, including muscle differentiation, glycogen synthesis, glucose uptake, apoptosis, and cellular proliferation				x			Megalencephaly-polymicrogyria-polydactyly-hydrocephalus syndrome 2	615937	AD
ALDH7A1	An aldehyde dehydrogenase in the pipecolic acid pathway of lysine catabolism			x				Epilepsy, pyridoxine-dependent	266100	AR
AMT	Part of enzyme system for cleavage of glycine			x				Glycine encephalopathy	605899	AR
AP3B2	Serves neuron-specific functions such as neurotransmitter release						x	Developmental and epileptic encephalopathy 48	617276	AR
ARFGEF2	Guanine nucleotide exchange proteins				x			Periventricular heterotopia with microcephaly	608097	AR
ARHGEF9							x	Developmental and epileptic encephalopathy 8	300607	XL
ARV1	Encodes a putative lipid transporter of the endoplasmic reticulum						x	Developmental and epileptic encephalopathy 38	617020	AR
ARX	Homeodomain transcription factor that plays crucial roles in cerebral development				x	x	x	Developmental and epileptic encephalopathy 1 Lissencephaly, X-linked 2 Partington syndrome Proud syndrome	308350 300215 309510 300004	XLR XL XLR XL
ASAH1	Enyzme, acid ceramidase degrades ceramide into sphingosine and free fatty acids within lysosomes		x					Spinal muscular atrophy with progressive myoclonic epilepsy	159950	AR
ASNS	Enzyme that catalyzes the transfer of ammonia from glutamine to aspartic acid to form asparagine				x			Asparagine synthetase deficiency	615574	AR
ATP1A3	Encodes subunit of the Na+/K(+)-ATPase transmembrane ion pump					x		Alternating hemiplegia of childhood 2 CAPOS syndrome Developmental and epileptic encephalopathy 99 Dystonia-12	614820 601338 619606 128235	AD AD AD AD
ATP6V0A2	Encodes vacuolar-type proton pump subunit				x			Cutis laxa, autosomal recessive, type IIA	219200	AR
ATP7A	Encodes a transmembrane copper-transporting P-type ATPase			x				Menkes disease	309400	XLR
ATRX	Chromatin remodeler					x		Alpha-thalassemia/intellectual development syndrome	301040	XLD
B3GALNT2	Encodes an enzyme that transfers N-acetyl galactosamine in a beta-1,3 linkage to N-acetylglucosamine				x			Muscular dystrophy-dystroglycanopathy (congenital with brain and eye anomalies), type A, 11	615181	AR
B3GNT1	Encodes a type II transmembrane protein involved in glycosylation of target proteins				x			Muscular dystrophy-dystroglycanopathy (congenital with brain and eye anomalies), type A, 13	615287	AR
CACNA1A	Subunit of voltage-gated calcium channel						x	Developmental and epileptic encephalopathy 42 Episodic ataxia, type 2	617106 108500	AD AD
CAD	Encodes enzyme associated with pyrimidine biosynthesis pathway			x			x	Developmental and epileptic encephalopathy 50	616457	AR
CDKL5	Serine-threonine kinase					x	x	Developmental and epileptic encephalopathy 2	300672	XLD
CHD2	Member of the CHD family, plays role in modulating chromatin structure					x	x	Developmental and epileptic encephalopathy 94	615369	AD
CHRNA2	Subunits of nicotinic acetylcholine receptors, members of a superfamily of ligand-gated ion channels that mediate fast signal transmission at synapses	x						Epilepsy, nocturnal frontal lobe, type 4	610353	AD
CHRNA4		x						Epilepsy, nocturnal frontal lobe, 1	600513	AD
CHRNB2		x						Epilepsy, nocturnal frontal lobe, 3	605375	Undefined
CLN3	Transmembrane proteins of the lysosome		x					Ceroid lipofuscinosis, neuronal, 3	204200	AR
CLN5			x					Ceroid lipofuscinosis, neuronal, 5	256731	AR
CLN6			x					Ceroid lipofuscinosis, neuronal, 6A Ceroid lipofuscinosis, neuronal, 6B (Kufs type)	601780 204300	AR AR
CLN8			x					Ceroid lipofuscinosis, neuronal, 8 Ceroid lipofuscinosis, neuronal, 8, Northern epilepsy variant	600143 610003	AR AR
CNTNAP2	Encodes neuronal transmembrane protein member of the neurexin superfamily involved in neural-glia interactions and clustering of potassium channels in myelinated axons					x		Pitt-Hopkins like syndrome 1	610042	AR
CPA6	Carboxypeptidase that assists in the folding of the active carboxypeptidase domain	x						Epilepsy, familial temporal lobe, 5 Febrile seizures, familial, 11	614417 614418	AD & AR AR
CSTB	Member of the superfamily of cysteine protease inhibitors		x					Epilepsy, progressive myoclonic 1A (Unverricht and Lundborg)	254800	AR
CTSD	Lysosomal proteinase involved in proteolytic degradation, cell invasion, and apoptosis		x					Ceroid lipofuscinosis, neuronal, 10	610127	AR
DCX	Not well defined, but implicated in neuron migration				x			Lissencephaly, X-linked and Subcortical laminal heterotopia, X-linked	300067	XL
DENND5A	Control membrane trafficking events, activated by guanine nucleotide exchanger factors						x	Developmental and epileptic encephalopathy 49	617281	AR
DEPDC5	Subunit of the GATOR1 complex, which regulates the mTOR signaling pathway	x				x		Epilepsy, familial focal, with variable foci 1	604364	AD
DNAJC5	Encodes the cysteine string protein, a presynaptic J protein expressed in neural tissues as well as in synaptic and clathrin-coated vesicles					x		Ceroid lipofuscinosis, neuronal, 4 (Kufs type)	162350	AD
DNM1	Encodes a GTPase that has a critical role in synaptic vesicle recycling in the brain						x	Developmental and epileptic encephalopathy 31	616346	AD
DOCK7	Encodes guanine nucleotide exchange factor						x	Developmental and epileptic encephalopathy 23	615859	AR
DYNC1H1	Subunit of the cytoplasmic dynein complex				x			Intellectual developmental disorder, autosomal dominant 13	614563	AD
DYRK1A	Part of dual-specificity tyrosine phosphorylation-regulated kinase family					x		Intellectual developmental disorder, autosomal dominant 7	614104	AD
EEF1A2	Eukaryotic translation elongation factor						x	Developmental and epileptic encephalopathy 33 Intellectual developmental disorder, autosomal dominant 38	616409 616393	AD AD
EHMT1	Part of protein complex that is a key histone (H3K9) methyltransferase					x		Kleefstra syndrome 1	610253	AD
EPM2A	Dual-specificity protein phosphatase that plays a role in glycogen metabolism		x					Epilepsy, progressive myoclonic 2A (Lafora)	254780	AR
FGF12	Encodes a member of the fibroblast growth factor homologous factor						x	Developmental and epileptic encephalopathy 47	617166	AD
FKRP	Not well defined, but sequence analysis predicted a molecular organization similar to that found in several Golgi-resident glycosyltransferases				x			Moderate evidence to be associated with epilepsy, no known epilepsy syndrome; Almost all reported disease-causing variants in FKRP are associated with limb-girdle muscular dystrophy	-	AR
FKTN	Encodes a type II transmembrane protein that is targeted to the Golgi apparatu				x			Muscular dystrophy-dystroglycanopathy (congenital with brain and eye anomalies), type A, 4	253800	AR
FLNA	Actin-binding protein that regulates reorganization of the actin cytoskeleton				x			Heterotopia, periventricular, 1	300049	XLD
FOLR1	Encodes the adult folate receptor			x				Neurodegeneration due to cerebral folate transport deficiency	613068	AR
FOXG1	Developmental transcription factor with repressor activities							Rett syndrome, congenital variant	613454	AD
FRRS1L	Encodes a component of the outer core of AMPA receptor accessory proteins						x	Developmental and epileptic encephalopathy 37	616981	AR
GABRA1	Gamma-aminobutyric acid receptors are a family of proteins involved in the GABAergic neurotransmission of the central nervous system						x	Developmental and epileptic encephalopathy 19 {Epilepsy, childhood absence, susceptibility to, 4} {Epilepsy, juvenile myoclonic, susceptibility to, 5}	615744 611136 611136	AD NM NM
GABRB3							x	Developmental and epileptic encephalopathy 43 {Epilepsy, childhood absence, susceptibility to, 5}	617113 612269	AD NM
GABRG2						x		Developmental and epileptic encephalopathy 74 Febrile seizures, familial, 8 Generalized epilepsy with febrile seizures plus, type 3	618396 607681 607681	AD AD AD
GAMT	Enzyme that converts guanidinoacetate to creatine with S-adenosylmethionine as the methyl donor			x				Cerebral creatine deficiency syndrome 2	612736	AR
GLDC	Part of enzyme system for cleavage of glycine			x				Glycine encephalopathy	605899	AR
GMPPB	Encodes the subunit of enzyme, that catalyzes the conversion of mannose-1-phosphate and GTP to inorganic diphosphate and GDP-mannose				x			Muscular dystrophy-dystroglycanopathy (congenital with impaired intellectual development), type B, 14 Muscular dystrophy-dystroglycanopathy (limb-girdle), type C, 14	615351 615352	AR AR
GNAO1	Subunit of the heterotrimeric guanine nucleotide-binding proteins, a family of signal-transducing molecules						x	Developmental and epileptic encephalopathy 17 Neurodevelopmental disorder with involuntary movements	615473 617493	AD AD
GOSR2	Member of the soluble NSF attachment protein receptor family of vesicle docking proteins		x					Epilepsy, progressive myoclonic 6 Muscular dystrophy, congenital, with or without seizures	614018 620166	AR AR
GPR56 (ADGRG1)	Part of adhesion family of G protein-coupled receptors				x			Polymicrogyria, bilateral frontoparietal	606854	AR
GPSM2	GPSM2 belongs to a group of proteins that modulate activation of G proteins				x			Chudley-McCullough syndrome	604213	AR
GRIN2A	Subunit of glutamate-activated ion channel found at excitatory synapses throughout the brain	x				x	x	Epilepsy, focal, with speech disorder and with or without impaired intellectual development	245570	AD
GRIN2B							x	Developmental and epileptic encephalopathy 27 Intellectual developmental disorder, autosomal dominant 6, with or without seizures	616139 613970	AD AD
GTDC2 (POMGNT2)	Encodes an endoplasmic reticulum protein that catalyzes the second step of the O-mannosyl glycosylation				x			Moderate evidence to be associated with epilepsy, no known epilepsy syndrome	-	AR
HCN1	Member of family of proteins that contribute to spontaneous rhythmic activity in both heart and brain						x	Developmental and epileptic encephalopathy 24 Generalized epilepsy with febrile seizures plus, type 10	615871 618482	AD AD
HNRNPU	Binds RNAs and mediates different aspects of their metabolism and transport						x	Developmental and epileptic encephalopathy 54	617391	AD
ITPA	Enyzme that catalyzes the pyrophosphohydrolysis of inosine triphosphate to inosine monophosphate						x	Developmental and epileptic encephalopathy 35	616647	AR
KANSL1	Member of a histone acetyltransferase complex that plays a role in chromatin modification					x		Koolen-De Vries syndrome	610443	AD
KATNB1	Subunit involved in targeting enzyme to centrosomes				x			Lissencephaly 6, with microcephaly	616212	AR
KCNA2	Subunits of voltage-gated potassium channels						x	Developmental and epileptic encephalopathy 32	616366	AD
KCNB1							x	Developmental and epileptic encephalopathy 26	616056	AD
KCNC1			x					Epilepsy, progressive myoclonic 7	616187	AD
KCNJ10	Encodes an inwardly rectifying potassium channel					x		SESAME syndrome	612780	AR
KCNMA1	Subunits of voltage-gated calcium channels					x		Cerebellar atrophy, developmental delay, and seizures Liang-Wang syndrome Paroxysmal nonkinesigenic dyskinesia, 3 {Epilepsy, idiopathic generalized, susceptibility to, 16}	617643 618729 609446 618596	AR AD AD NM
KCNQ2	Subunits of voltage-gated potassium channels			x			x	Developmental and epileptic encephalopathy 7 Myokymia Seizures, benign neonatal, 1	613720 121200 121200	AD AD AD
KCNQ3						x		Seizures, benign neonatal, 2	121201	AD
KCNT1	Sodium-activated potassium channel that is widely expressed in the nervous system	x		x			x	Developmental and epileptic encephalopathy 14 Epilepsy nocturnal frontal lobe, 5	614959 615005	AD AD
KCTD7	Encodes a protein predicted to contain an N-terminal domain that is homologous to a domain in voltage-gated potassium channels		x					Epilepsy, progressive myoclonic 3, with or without intracellular inclusions	611726	AR
KDM5C	A H3K4me3 and H3K4me2 demethylase that acts as a transcriptional repressor through the RE-1-silencing transcription factor complex					x		Intellectual developmental disorder, X-linked syndromic, Claes-Jensen type	300534	XLR
KIAA1279	Encodes a ubiquitously expressed protein that interacts with microtubules				x			Moderate evidence to be associated with epilepsy, no known epilepsy syndrome	-	AR
KIF2A	Part of the the kinesin-13 family of microtubule motor proteins, which are characterized by the localization of the kinesin motor domain in the middle of the polypeptide				x			Cortical dysplasia, complex, with other brain malformations 3	615411	AD
LAMA2	Protein binds to the glycosylated residues of alpha-dystroglycan involved in in skeletal muscle fibers				x			Muscular dystrophy, congenital, merosin deficient or partially deficient Muscular dystrophy, limb-girdle, autosomal recessive 23	607855 618138	AR AR
LARGE	Not well defined				x
LGI1	Plays a role in regulating postnatal glutamatergic synapse development	x						Epilepsy, familial temporal lobe, 1	600512	AD
LMNB2	Not well defined, shown to code for several transcripts	x						?Epilepsy, progressive myoclonic, 9	616540	AR
MBD5	In methyl-CpG-binding domain family, interacts with polycomb repressive deubiquitinase complex					x		Intellectual developmental disorder, autosomal dominant 1	156200	AD
MDH2	Encodes Krebs cycle enzyme						x	Developmental and epileptic encephalopathy 51	617339	AR
MECP2	Binds methylated CpGs and is a chromatin-associated protein that can both activate and repress transcription. It is required for maturation of neurons and is developmentally regulated					x	x	Encephalopathy, neonatal severe Intellectual developmental disorder, X-linked syndromic 13 Rett syndrome	300673 300055 300260	XLR XLR XLD
MEF2C	Belongs to family of transcription factors with changing expression patterns during brain development associated with roles in neuronal developmental and maturation					x	x	Chromosome 5q14.3 deletion syndrome Neurodevelopmental disorder with hypotonia, stereotypic hand movements, and impaired language	613443	AD AD
MFSD8	Not well defined; encodes a putative lysosomal transporter		x					Ceroid lipofuscinosis, neuronal, 7	610951	AR
MOCS1	encodes enzymes required in the molybdenum cofactor biosynthesis pathway			x				Molybdenum cofactor deficiency A	252150	AR
NDE1	Encodes a protein with a role in mitosis				x			Lissencephaly 4 (with microcephaly) Microhydranencephaly	614019 605013	AR AR
NEU1	Encodes enzyme in intralysosomal catabolism of sialated glycoconjugates and is involved in cellular immune response		x					Sialidosis, type I and II	256550	AR
NHLRC1	Not well defined, but is thought to interact with EPM1A		x					Epilepsy, progressive myoclonic 2B (Lafora)	254780	AR
NPRL2	Subunits of the GATOR complex, which regulates the mTOR signaling pathway	x						Epilepsy, familial focal, with variable foci 2	617116	AD
NPRL3		x						Epilepsy, familial focal, with variable foci 3	617118	AD
NRXN1	A cell-surface receptors that bind neuroligins					x		Pitt-Hopkins-like syndrome 2	614325	AR
OCLN	An integral membrane protein that is located at tight junctions				x			Pseudo-TORCH syndrome 1	251290	AR
PAFAH1B1	Platelet-activating factor acetylhydrolase catalyzes the removal of the acetyl group at the sn-2 position of the glycerol backbone of platelet-activating factor producing biologically inactive lyso-PAF				x			Lissencephaly 1	607432	AD
PAK3	Part of the Rho subfamily, critical regulators of signal transduction pathways					x		Intellectual developmental disorder, X-linked 30	300558	XLR
PCDH19	Part of the subfamily of calcium-dependent cell-cell adhesion molecules in the cadherin superfamily					x	x	Developmental and epileptic encephalopathy 9	300088	XL
PHF6	Not well defined					x		Borjeson-Forssman-Lehmann syndrome	301900	XLR
PHGDH	Enzyme involved in the phosphorylated pathway of serine biosynthesis, using NAD+/NADH as a cofactor			x				Phosphoglycerate dehydrogenase deficiency	601815	AR
PIGA	One of several proteins required for the first step of GPI anchor biosynthesis					x	x	Multiple congenital anomalies-hypotonia-seizures syndrome 2	300868	XLR
PLCB1	Enyzme involved in the key step in the intracellular transduction of many extracellular signals						x	Developmental and epileptic encephalopathy 12	613722	AR
PNKP	Encodes a polynucleotide kinase 3-prime phosphatase, predictive of an important function in DNA repair following ionizing radiation or oxidative damage					x	x	Microcephaly, seizures, and developmental delay	613402	AR
PNPO	The rate-limiting enzyme in vitamin B6 synthesis			x				Pyridoxamine 5'-phosphate oxidase deficiency	610090	AR
POLG	Subunit of proofreading enzyme involved in mitochondrial DNA replication[131]			x				Mitochondrial DNA depletion syndrome 4A (Alpers type) Mitochondrial recessive ataxia syndrome (includes SANDO and SCAE)	203700 607459	AR AR
POMGNT1	Participates in O-mannosyl glycan synthesis by transferring N-acetylglucosamine residues to O-linked mannose				x			Muscular dystrophy-dystroglycanopathy (congenital with brain and eye anomalies), type A, 3	253280	AR
POMT1	Proteins catalyze the first step in the synthesis of the O-mannosyl glycan found on alpha-dystroglyca				x			Muscular dystrophy-dystroglycanopathy (congenital with brain and eye anomalies), type A, 1	236670	AR
POMT2					x			Muscular dystrophy-dystroglycanopathy (congenital with brain and eye anomalies), type A, 2	613150	AR
PPT1	Thought to be involved in the catabolism of lipid-modified proteins		x					Ceroid lipofuscinosis, neuronal, 1	256730	AR
PRICKLE1	Core constituents of the planar cell polarity signaling pathway that establishes cell polarity during embryonic development		x					Epilepsy, progressive myoclonic 1B	612437	AR
PROSC (PLPBP)	Likely plays a role in intracellular homeostatic regulation of pyridoxal 5-prime phosphate			x				Epilepsy, early-onset, vitamin B6-dependent	617290	AR
PRRT2	Not well defined, evidence in mice that the PRRT2 protein ineracts with SNAP25, a synaptosomal membrane	x				x	x	Convulsions, familial infantile, with paroxysmal choreoathetosis Episodic kinesigenic dyskinesia 1 Seizures, benign familial infantile, 2	602066 128200 605751	AD AD AD
PSAT1	Enzyme involved in L-serine metabolic pathway			x				?Phosphoserine aminotransferase deficiency	610992	AR
PSPH	Enyzme that catalyzes the final and irreversible step of L-serine synthesis			x				Phosphoserine phosphatase deficiency	614023	AR
RAB18	RAB proteins are small GTPases involved in the regulation of intracellular membrane trafficking and reorganization and are implicated in regulated exocytosis of neurotransmitters and hormones				x			Warburg micro syndrome 3	614222	AR
RAB39B						x		Intellectual developmental disorder, X-linked 72 Waisman syndrome	300271 311510	XLR XLR
RAB3GAP1					x			Martsolf syndrome 2	619420	AR
RAB3GAP2					x			Martsolf syndrome 1 Warburg micro syndrome 2	212720 614225	AR AR
RELN	Glycoprotein produced by specific cell types within the developing brain that activates a signaling pathway in postmitotic migrating neurons required for proper positioning of neurons				x			Lissencephaly 2 (Norman-Roberts type) {Epilepsy, familial temporal lobe, 7}	257320 616436	AR AD
ROGDI	Encodes a leucine-zipper protein with high expression in the human brain and spinal cord					x		Kohlschutter-Tonz syndrome	226750	AR
RTTN	RTTN is required for the early developmental processes of left-right specification and axial rotation and may play a role in notochord development				x			Microcephaly, short stature, and polymicrogyria with seizures	614833	AR
SCARB2	Not well defined		x					Epilepsy, progressive myoclonic 4, with or without renal failure	254900	AR
SCN1A	Subunit of voltage-gated sodium channel	x	x			x		Developmental and epileptic encephalopathy 6B, non-Dravet Dravet syndrome Febrile seizures, familial, 3A Generalized epilepsy with febrile seizures plus, type 2	619317 607208 604403 604403	AD AD AD AD
SCN1B		x				x		Developmental and epileptic encephalopathy 52 Generalized epilepsy with febrile seizures plus, type 1	617350 604233	AR AD
SCN2A						x	x	Developmental and epileptic encephalopathy 11 Seizures, benign familial infantile, 3	613721 607745	AD AD
SCN8A							x	?Myoclonus, familial, 2 Developmental and epileptic encephalopathy 13 Seizures, benign familial infantile, 5	618364 614558 617080	AD AD AD
SGCE	Encodes the epsilon member of the sarcoglycan family, single pass transmembrane proteins that are part of the dystrophin-glycoprotein complex		x					Dystonia-11, myoclonic	159900	AD
SGK196 (POMK)	Encodes a protein that is required for proper glycosylation and function of the dystroglycan complex				x			Muscular dystrophy-dystroglycanopathy (congenital with brain and eye anomalies), type A, 12	615249	AR
SLC12A5	Encodes the neuronal KCC2 channel that is the major extruder of intracellular chloride in mature neurons						x	Developmental and epileptic encephalopathy 34 {Epilepsy, idiopathic generalized, susceptibility to, 14}	616645 616685	AR AD
SLC13A5	Encodes a tricarboxylate plasma transporter with a preference for citrate						x	Developmental and epileptic encephalopathy 25, with amelogenesis imperfecta	615905	AR
SLC25A12	Encodes a protein that functions in the transport of aspartate from mitochondria to cytosol in exchange for glutamate						x	Developmental and epileptic encephalopathy 39	612949	AR
SLC25A22	Part of SLC25 gene family encodes mitochondrial carriers that transport a variety of metabolites across the inner mitochondrial membrane						x	Developmental and epileptic encephalopathy 3	609304	AR
SLC2A1	Major glucose transporter in brain, placenta, and erythrocytes	x		x		x		GLUT1 deficiency syndrome 1, infantile onset, severe GLUT1 deficiency syndrome 2, childhood onset {Epilepsy, idiopathic generalized, susceptibility to, 12}	606777 612126 614847	AR & AD AD AD
SLC35A2	Not well defined						x	Congenital disorder of glycosylation, type IIm	300896	SMo, XLD
SLC6A8	Creatine-phosphocreatine shuttle that has important functions in the temporal and spatial maintenance of the energy supply to skeletal and cardiac muscle			x				Cerebral creatine deficiency syndrome 1	300352	XLR
SLC9A6	Encodes a monovalent sodium-selective sodium/hydrogen exchanger that is found in the membranes of intracellular organelles such as mitochondria and endosomes					x		Intellectual developmental disorder, X-linked syndromic, Christianson type	300243	XL
SNAP29	Intracellular membrane traffic appears to be regulated in part by SNAREs, SNAP receptors, through the formation of complexes between SNAREs on vesicle and target membranes				x			Cerebral dysgenesis, neuropathy, ichthyosis, and palmoplantar keratoderma syndrome	609528	AR
SPTAN1	Part of family of widely-distributed filamentous cytoskeletal proteins						x	Developmental and epileptic encephalopathy 5	613477	AD
SRD5A3	Encodes a steroid 5-alpha-reductase that produces the androgen 5-alpha-dihydrotestosterone from testosterone				x			Congenital disorder of glycosylation, type Iq	612379	AR
STX1B	Implicated in the process of calcium-dependent synaptic transmission in rat brain					x		Generalized epilepsy with febrile seizures plus, type 9	616172	AD
STXBP1	Not well defined, evidence that protein may participate in the regulation of synaptic vesicle docking and fusion.						x	Developmental and epileptic encephalopathy 4	612164	AR & AD
SUOX	Encodes enzyme in the oxidative degradation pathway of sulfur-containing amino acids			x				Sulfite oxidase deficiency	272300	AR
SYN1	Encodes synapsin I, a neuronal phosphoprotein associated with the membranes of small synaptic vesicle					x		Epilepsy, X-linked 1, with variable learning disabilities and behavior disorders	300491	XL
SYNGAP1	Encodes a brain-specific synaptic Ras GTP-ase activating protein					x	x	Intellectual developmental disorder, autosomal dominant 5	612621	AD
SYNJ1	Has a role in clathrin-coated pit and synaptic vesicle dynamics						x	Developmental and epileptic encephalopathy 53	617389	AR
SZT2	Not well defines, but evidence that protein localized to lysosomes, where it interacts with GATOR1 and GATOR2 to suppress MTORC1 signaling						x	Developmental and epileptic encephalopathy 18	615476	AR
TBC1D24	Encodes a member of RAB-specific GTPase-activating protein family					x	x	Epilepsy, rolandic, with paroxysmal exercise-induce dystonia and writer's cramp Myoclonic epilepsy, infantile, familial	608105 605021	AR AR
TCF4	Broadly expressed basic helix-loop-helix (bHLH) protein that functions as a homodimer or as a heterodimer with other bHLH proteins					x		Pitt-Hopkins syndrome	610954	AD
TPP1	Lysosomal exopeptidase that sequentially removes tripeptides from the N termini of proteins		x					Ceroid lipofuscinosis, neuronal, 2	204500	AR
TSC1	Hamartin (TSC1) forms a protein complex with tuberin (TSC2) to inhibit signal transduction to the downstream effectors of in the mTOR pathway			x		x		Tuberous sclerosis-1	191100	AD
TSC2				x		x		Tuberous sclerosis-2	613254	AD
TUBA1A	Microtubules tend to be functionally distinct and are involved in mitosis, cell movement, intracellular movement, and other biological processes				x			Lissencephaly 3	611603	AD
TUBB					x			Cortical dysplasia, complex, with other brain malformations 6	615771	AD
TUBB2A					x			Cortical dysplasia, complex, with other brain malformations 5	615763	AD
TUBB2B					x			Cortical dysplasia, complex, with other brain malformations 7	610031	AD
TUBB3					x			Cortical dysplasia, complex, with other brain malformations 1	614039	AD
UBA5	Activating enzyme for ubiquitin-fold modifier-1						x	Developmental and epileptic encephalopathy 44	617132	AR
UBE3A	E3 ligase in ubiquitin proteasome pathway, is subject to genomic imprinting					x		Angelman syndrome	105830	AD
VLDLR	Not well defined, evidence that protein is involved in tyrosine phosphorylation and microtubule function in neurons				x			Cerebellar hypoplasia, impaired intellectual development, and dysequilibrium syndrome 1	224050	AR
WDR62	Encodes a protein that localizes to the centrosome and to the nucleus				x			Microcephaly 2, primary, autosomal recessive, with or without cortical malformations	604317	AR
WWOX	Not well defines, evidence that protein is suppressor of tumor growth						x	Developmental and epileptic encephalopathy 28	616211	AR
YWHAG	Plays an important role in signal transduction leading to mitosis and cellular proliferation						x	Developmental and epileptic encephalopathy 56	617665	AD
ZEB2	Sunctions as a DNA-binding transcriptional repressor					x		Mowat-Wilson syndrome	235730	AD
Table S2. Genes included on LHSC Epilepsy NGS Targeted Panel. A question mark (?) indicates that the relationship between the phenotype and gene is provisional and while not the focus of this table, {} indicate that the gene is associated with a susceptibility to a condition. Other abbreviations: autosomal dominant (AD), autosomal recessive (AR), X-linked (XL) recessive (XLR) or dominant (XLD), s…
